# Supplementary material for: Ribosome profiling reveals translational regulation of mammalian cells in response to hypoxic stress
Source: BMC Genomics. 2017 Aug 21;18:638. doi: 10.1186/s12864-017-3996-8 (PMC5563900; doi:10.1186/s12864-017-3996-8)
Supplement: Supplementary file 2 — Data 1. Differentially expressed and translated genes and genes with differential translation efficiency. (XLSX 28 kb) [file 12864_2017_3996_MOESM2_ESM.xlsx]

## Sheet: DE_genes
Differentially expressed and translated genes and genes with differential translation efficiency
1 v. 0h			2 v. 0h			4 v. 0h
RNA-seq	Ribo-seq	Translation efficiency	RNA-seq	Ribo-seq	Translation efficiency	RNA-seq	Ribo-seq	Translation efficiency
No. = 92	No. = 128	No. = 419	No. = 196	No. = 183	No. = 239	No. = 212	No. = 293	No. = 158
ERRFI1	ERRFI1	AC004898.1	HES4	ERRFI1	AC007956.11	HES4	ERRFI1	CDK11A2
NPPB	SYF2	CCDC91	ERRFI1	EDN2	CENPH1	ERRFI1	DHRS3	CARD62
SPOCD1	MED18	FRA10AC1	SPSB1	YBX1	GPATCH11	NPPB	AKR7A2	FAM107B2
PLK3	YBX1	NAE1	NPPB	CDC20	NOP581	DHRS3	ID3	LY962
JUN	CDC20	RGS10	EPHA2	GADD45A	RPL321	ID3	SLC9A1	NAB12
GADD45A	JUN	TCEAL4	SESN2	NEXN	SREK1IP11	SLC9A1	YARS	TMEM602
DEPDC1	GADD45A	AC006276.1	SPOCD1	CYR61	AC073610.11	AHDC1	CTPS1	AAMDC2
CYR61	NEXN	CD47	STK40	GBP1	CENPW1	SESN2	KIF2C	CCDC1742
F3	CYR61	FRG1	YRDC	BCAR3	GTF3A1	SPOCD1	HOOK1	FAM133B2
TXNIP	GBP1	NAP1L1	GADD45A	F3	NSA21	YARS	CTH	MED192
MCL1	RPL5	RILPL2	CYR61	TAF13	RPL33	STK40	GBP1	NABP12
TUFT1	F3	TCEAL8	BCAR3	CDC42SE1	STRADB1	F3	F3	TPRKB2
SLC30A1	TXNIP	AC073346.2	F3	TUFT1	AC109326.1	CDC42SE1	TXNIP	AC090673.22
ATF3	MCL1	CDK11A	GPSM2	RPS27	CHAC11	UAP1	HIST2H3D	CDKN2AIPNL2
KLF6	CDC42SE1	FTH1	CDC42SE1	GPATCH4	HIST2H4A	ASPM	CDC42SE1	FKBP112
ANKRD1	TUFT1	NDUFC1	TUFT1	UAP1	NSRP11	SLC30A1	RPS27	MT-ATP62
ITPRIP	CKS1B	RP11-729L2.2	UAP1	PPP1R15B	RPL391	TGFB2	GPATCH4	NEXN2
DUSP5	GPATCH4	TFB1M	ASPM	SLC30A1	SURF61	DUSP10	UAP1	TRMT113
DUSP8	IER5	AC090673.2	KIF14	ATF3	ACYP11	ENAH	GLRX2	AL590489.22
PHLDA2	PPP1R15B	CDKN3	NUAK2	DUSP10	CHAC21	FAM107B	ASPM	CENPQ2
WEE1	SLC30A1	FTL	SLC30A1	RPP38	HMGN31	CSGALNACT2	SLC30A1	FRA10AC12
BDNF	ATF3	NEIL3	ATF3	DDX21	NUFIP21	ERCC6	NEK2	MT-ATP82
FOSL1	C1orf35	RPL12	TGFB2	DDIT4	RPL411	DDX21	RRP15	NSMCE22
CDKN1B	HIST3H2BB	THAP1	GTPBP4	PLAU	TAF131	HKDC1	TGFB2	TSC22D42
NAB2	KLF6	ACYP1	HKDC1	VCL	AMD11	CHST3	BPNT1	ALG142
DDIT3	DDIT4	CENPC1	CHST3	IFIT1	CISD21	PLAU	DUSP10	CHRAC12
SPRY2	ANKRD1	GCC2	DDIT4	ANKRD1	HSPB111	VCL	ENAH	FTH12
CDKN3	PGAM1	NEXN	PLAU	PHLDA2	PABPC11	GOT1	HIST3H2BB	MT-CO22
OTX2	DUSP5	RPL14	VCL	MED19	RPL42	LDB1	NID1	PARD6A2
ELMSAN1	CD151	THAP5	KIF20B	FOSL1	TAF1D1	NFKB2	ADSS	VPS13A2
THBS1	TSPAN4	AKAP9	ANKRD1	TAF1D	APOO1	ITPRIP	IDI1	AMD12
TNFRSF12A	CD81	CENPE	PPRC1	IL18	CKS1B1	DUSP5	RPP38	CIR12
HERPUD1	PHLDA2	GIGYF2	ITPRIP	H2AFX	IFIH11	PHLDA2	DDX21	FTL2
BCAR1	WEE1	NKAP	DUSP5	ETS1	PABPC41	TMEM41B	HKDC1	MT-ND12
MNT	FOSL1	RPL22	PHLDA2	C12orf5	RPL51	MICAL2	PLAU	PPIG2
KCTD11	PTMS	THOC2	BDNF	CDKN1B	TGDS1	INCENP	VCL	ZNF1212
MAP2K3	EIF4B	AL365202.1	FAM111B	EIF4B	ARID4B1	SLC3A2	FAS	ARGLU12
TRAF4	DDIT3	CENPH	SLC3A2	NAB2	CMC21	ATG2A	RRP12	CISD22
CCL2	METAP2	GLRX2	FOSL1	DDIT3	IFRD11	SYVN1	GOT1	GAR12
AC109326.1	SLC41A2	NOB1	CLCF1	LLPH	PCMTD21	FOSL1	BLOC1S2	MT-ND22
VMP1	POLR1D	RPL24	HYOU1	GLIPR1	RPL61	CDK2AP2	LDB1	PRPF392
SPHK1	NFKBIA	TIGD1	ETS1	CCDC59	THAP51	HYOU1	NFKB2	ZNF5112
MAFG	SNAPC1	ANKRD12	CDKN1B	DRAM1	ARL2BP1	ETS1	PDCD4	ARPC5L2
SMAD7	ZFP36L1	CENPJ	NAB2	TPT1	CWF19L21	GPRC5A	MKI67	CMC22
MIDN	EIF3J	GLTSCR2	DDIT3	NFKBIA	IFRG151	STAT2	PHLDA2	GOLGA72
KLF16	GPRC5B	NOP58	GLIPR1	FERMT2	PCNXL41	DDIT3	TMEM41B	MT-ND32
GADD45B	NOB1	RPL3	CRY1	BMP4	RPL71	XPOT	DDB2	PUS7L2
DAPK3	PIEZO1	TIPIN	SLC7A1	OTX2	TIGD11	GLIPR1	FEN1	ZNF6872
LDLR	YWHAE	ANKRD26	CKAP2	SNAPC1	ARL6IP41	E2F7	INCENP	ATF42
JUNB	MIS12	CENPQ	EFNB2	ZBTB1	DBNDD21	ATP2B1	SLC3A2	CTH2
IER2	RANGRF	GOLGA4	NFKBIA	ZFP36L1	INO80B1	DRAM1	SYVN1	HMGN52
DNAJB1	CCL2	NSA2	MIS18BP1	EIF3J	PDF1	HSP90B1	FOSL1	MT-ND42
KLF2	EIF1	RPL31	FERMT2	SEMA7A	RPLP11	CRY1	B3GNT1	SIRT12
SERTAD1	LUC7L3	TLK1	BMP4	VIMP	TM2D11	ATP2A2	CDK2AP2	ZNF8412
PPP1R15A	RPS15	ANP32B	SAMD4A	TNFRSF12A	ARRDC31	SLC7A1	NUMA1	C12orf752
RHOB	GADD45B	CENPW	FBXO34	GPRC5B	DZIP31	MAB21L1	BIRC2	DDA12
CENPA	LDLR	GPATCH1	OTX2	PLK1	JRKL1	DNAJC3	IL18	INO80B2
LBH	JUNB	NSMCE2	ZFP36L1	HERPUD1	PLGRKT1	PNP	HYOU1	MT-ND4L2
FHL2	IER2	RPL37	ELMSAN1	MIS12	RPP381	NFKBIA	H2AFX	SREK1IP12
SLC20A1	FAM32A	TMEM18	WARS	RPL26	TMED21	BMP4	ETS1	C1orf632
RND3	CD3EAP	ANP32E	KIAA0284	MAP2K3	ATF41	SAMD4A	C12orf5	EID32
KLF7	GLTSCR2	CEP152	NDNL2	CCL2	EEF1G1	DLGAP5	NCAPD2	KRAS2
KCNJ13	PPP1R15A	GPATCH4	THBS1	RPL23	KIAA15861	OTX2	GPRC5A	MT-ND52
ID1	UBE2S	NSRP1	FEM1B	KRT33B	PLK41	DIO2	EMP1	TAF1D2
LIF	TMEM18	RPL41	SEMA7A	EIF1	RPS121	SEL1L	HIST4H4	CAMTA22
MAFF	RHOB	TOPORS	CHSY1	FZD2	TMEM126A1	WARS	GOLT1B	EVA1B2
BHLHE40	SUCLG1	ARID4A	TNFRSF12A	DDX5	BBS101	TRAF3	TUBA1A	KRT342
CSRNP1	RND3	CEP290	VASN	SPHK1	EID31	THBS1	RACGAP1	MT-ND62
FILIP1L	PPIG	GTF2E1	ARL6IP1	CNN2	KIF20B1	GPR176	STAT2	TIPIN2
TIPARP	NOP58	NT5C3	HERPUD1	GADD45B	PNISR1	EHD4	DDIT3	ABHD82
BCL6	PTMA	RPL5	BCAR1	ZNF121	RPS181	SMAD6	XPOT	CDR2L2
IL8	ID1	TPRKB	SLC7A5	SPC24	TPRKB1	FEM1B	GLIPR1	FZD22
CCRN4L	FAM83D	ARID4B	TUBB3	JUNB	BCAS21	SEMA7A	PAWR	MEX3D2
AC008914.1	ADAMTS1	CEP57	MNT	IER2	EIF2A1	MEF2A	ATP2B1	PITPNM12
EGR1	XBP1	HDDC3	MIS12	ASF1B	KRAS1	VIMP	DRAM1	SWI52
HBEGF	HMGXB4	OFD1	KCTD11	DNAJB1	PNRC11	TNFRSF12A	HSP90B1	AC004824.22
DUSP1	RPL3	RPL6	KDM6B	JUND	RPS201	HERPUD1	SLC41A2	CEBPD2
RASGEF1C	ATF4	TPT1	FAM83G	PLAUR	TPT11	AARS	C12orf75	GLRX52
PXDC1	BHLHE40	ARL6IP4	MAP2K3	CD3EAP	C11orf741	MAP1LC3B	CRY1	MFSD52
IER3	RPSA	CEP70	CCL2	TMEM160	EIF3E1	SLC7A5	ATP2A2	PKN32
CDKN1A	RPL14	HMGN3	KRT33B	PPP1R15A	KRT341	TUBB3	CIT	TBL32
SRF	FILIP1L	OST4	KRT13	RPL13A	POLR1D1	KCTD11	SLC7A1	ADRBK12
VEGFA	RPL24	RPL7	AC109326.1	MYADM	RPS22	MAP2K3	MAB21L1	COX6A12
CTGF	ITGB5	TRMT11	ITGB3	RPL28	UBE2Q21	MYO18A	TRPC4	GPX32
SERPINE1	TIPARP	ASPM	VMP1	WDR43	C12orf521	CCL2	TPT1	MINK12
ZYX	BCL6	CETN2	TRIM47	LBH	EIF3H1	SLFN5	DNAJC3	PLXNA12
PPP1R3B	HES1	HMGN5	FAM100B	B3GNT2	LACTB21	KRT33B	PNP	TEAD42
DUSP4	C4orf48	PABPC1	SPHK1	PNO1	PPIG1	KRT34	NFKBIA	AFMID2
SLC20A2	RPL9	RPL8	USP36	MTHFD2	RPS231	FZD2	PRPF39	CPE2
KLF10	IL8	TTC1	CBX4	INO80B	UQCR111	ITGB3	GNPNAT1	HINT22
MYC	FGF5	ASXL2	BAIAP2	FHL2	C12orf751	PDK2	FERMT2	MIS18A2
ALDH1B1	H2AFZ	CHAC2	MAFG	SLC20A1	EIF4B1	WIPI1	BMP4	POMGNT12
	CCRN4L	HMGXB4	METRNL	MKI67IP	LIG41	SPHK1	DLGAP5	TNIP22
	FRG1	PAGR1	SMAD7	CXCR4	PRIM11	NDC80	OTX2	AKR7A22
	BRIX1	RPL9	FSTL3	RND3	RPS241	FSTL3	SNAPC1	DENND2A2
	SREK1IP1	TTC14	CNN2	NFE2L2	WSB21	CNN2	HSPA2	HIST1H2BL2
	CCDC112	ATF3	MIDN	COQ10B	C16orf881	ICAM1	COX16	MRPL492
	EGR1	CSDA	KLF16	NOP58	ELOVL21	SPC24	SEL1L	PPP1R14B2
	TTC1	HSCB	DOT1L	CYP20A1	LSM51	KANK2	FLRT2	TNRC182
	DUSP1	PARD6A	GADD45B	RAPH1	PRPF181	JUNB	WARS	ALDH16A12
	PRELID1	RPS15	DAPK3	HJURP	RPS271	TPM4	BUB1B	DOK42
	HIST1H4J	TTC9C	LDLR	CDC25B	XPA1	CEBPG	CHST14	HIST1H3I2
	IER3	ATF4	JUNB	FAM83D	C1orf351	PLAUR	CASC5	MT1X2
	RPL7L1	CSTF3	IER2	CEBPB	EVA1B1	PVR	EIF3J	PPP1R262
	PNISR	IGBP1	JUND	PARD6B	MBD41	MYADM	RSL24D1	TRABD2
	CTGF	PDAP1	CEBPG	ETS2	RAD51C1	ODC1	NEDD4	ALKBH32
	LTV1	RPS20	SERTAD1	SDF2L1	RPS3A1	LBH	GTF2A2	DOLK2
	AKAP12	UPF2	ERF	XBP1	YBX11	MTHFD2	MEF2A	HIST2H3D2
	CYCS	AZI2	PLAUR	RPL3	C1orf521	HK2	VIMP	NCK22
	FAM133B	CTD-2373H9.6	PVR	ATF4	FAM133B1	MAT2A	STUB1	PTGES22
	PDAP1	INO80B	CD3EAP	RBX1	MIS18BP11	FHL2	TNFRSF12A	TRAPPC52
	SERPINE1	PEX2	PPP1R15A	BHLHE40	RBM341	MKI67IP	GPRC5B	ALKBH72
	PPP1R3B	RPS23	MYADM	RPL32	RPS61	RND3	PLK1	DUSP122
	RRS1	VAMP7	FOSL2	EIF1B	ZBTB13	RAPH1	TGFB1I1	HPD2
	RPL7	BAZ1A	LBH	RPL14	C5orf431	FN1	HERPUD1	NID12
	PABPC1	CWC25	CYP1B1	CCDC51	FAM216A1	WDR69	AARS	QPCTL2
	KLF10	KIAA1586	FOXN2	MANF	MOSPD11	TRIB3	MTSS1L	TRUB22
	MYC	PFDN4	SERTAD2	SELK	RBMX21	SRXN1	SLC7A5	ANKRD33B2
	RPL8	RPS6	MTHFD2	FILIP1L	RPSA1	SIRPA	DERL2	ECHDC32
	SIGMAR1	WASL	FHL2	ITGB5	ZC3H81	SDC4	MIS12	IFI352
	RPL12	BCCIP	SLC20A1	TIPARP	C6orf571	CEBPB	GABARAP	NOL32
	MT-ND2	DBT	CKAP2L	PTX3	FAM32A1	MRPS6	POLR2A	RAD54L3
	MT-CO2	KIAA1731	RND3	SKIL	MSANTD31	SLC5A3	MAP2K3	TSSC42
	MT-ND3	PHF14	NAB1	MB21D2	RP11-122A3.21	ETS2	CCL2	APEX22
	MT-ND6	RPSA	RAPH1	HES1	RWDD11	WDR4	SLFN5	EXOSC62
	IGBP1	WBP5	HJURP	LYAR	ZNF2671	SDF2L1	KRT10	IRF2BP12
	PIN4	BRIX1	CXCR7	UGDH	C8orf401	XBP1	KRT33B	NPPB2
	HMGN5	DCK	TRIB3	CHIC2	FAM82B1	LIF	KRT34	RNF2082
		KIF20B	SIRPA	UTP3	MT-CO21	MAFF	EIF1	WBSCR272
		PHF3	ID1	IL8	RPL121	ATF4	FZD2	BTBD62
		RSF1	FAM83D	FGF5	RYK1	CRELD2	SOX9	F11R2
		WDR60	SDC4	CCRN4L	ZNF2771	BHLHE40	SLC9A3R1	KAT52
		BRWD1	CEBPB	FRG1	CAMTA21	TGFBR2	SPHK1	OGT2
		DEK	PARD6B	ZSWIM6	FRA10AC11	CSRNP1	SNHG16	RNPEPL12
		KRAS	AURKA	SREK1IP1	NAB11	ABHD5	CNN2	WDTC12
		PHF6	SLC5A3	CDK7	RPL13A1	TMEM158	ICAM1	C12orf522
		RSRC1	WDR4	ENC1	SAT11	KLHDC8B	AP1M2	FAM125A2
		XPA	RRP1	RPS23	ZNF3261	MANF	SPC24	KCTD142
		BUD13	SDF2L1	NR2F1	CCDC109B1	SELK	KANK2	OSTF12
		DNA2	XBP1	CCDC112	FRG11	FILIP1L	JUNB	SAC3D12
		KRCC1	LIF	BRD8	NABP11	HEG1	ASF1B	ZNF86
		PLK4	PISD	DUSP1	RPL141	SRPRB	TPM4	C16orf742
		RSRC2	MAFF	PXDC1	SIRT11	SIAH2	PAFAH1B3	FAM127B2
		YAE1D1	ATF4	RIOK1	ZNF5111	PTX3	PLAUR	KLHL242
		C12orf4	BHLHE40	PAK1IP1	CCDC1111	DNAJB11	PVR	PDF2
		DNAJC1	CSRNP1	HIST1H4A	FTH11	CLDN1	SLC1A5	SHISA42
		LSM5	MANF	HIST1H3E	NCBP21	ARAP2	EHD2	ZNHIT12
		PLSCR1	MITF	HIST1H4J	RPL231	UGDH	LIG1	C9orf1232
		RTF1	FILIP1L	IER3	SLC25A231	KCTD8	PIH1D1	FAM134C2
		YBX1	TIPARP	NFYA	CCDC1671	IL8	MYADM	MACROD12
		C12orf75	PTX3	POLH	FTL1	FGF5	ODC1	PIH1D12
		DZIP1	DNAJB11	RAB23	NDUFC11	NFKB1	LBH	SLC25A382
		LUC7L3	ARAP2	PNISR	RPL261	CENPE	SIX3	ZNHIT22
		PNISR	UGDH	CTGF	SLC35D21	TIFA	PNO1	CCDC98
		RWDD1	CHIC2	RPS12	CCDC341	FGF2	MTHFD2	FLYWCH22
		YOD1	IL8	LTV1	GLTSCR21	SLC7A11	HK2	MEGF62
		C16orf88	FGF5	AKAP12	NKAP1	CCRN4L	FHL2	PIK3R22
		DZIP3	NFKB1	FAM133B	RPL281	TARS	BUB1	SPC242
		MBD4	CCNA2	ASNS	SNHG161	FST	MKI67IP
		PNPLA8	CCRN4L	SERPINE1	CCDC911	NR2F1	SAP130
		RYK	ENC1	HBP1	GOLT1B1	STARD4	CXCR4
		YWHAE	HBEGF	ZNF800	NOB11	SEC24A	RND3
		C17orf75	DUSP1	ZYX	RPL291	BRD8	ZC3H15
		EEF1G	STC2	PPP1R3B	SPRYD71	KIF20A	INPP1
		MED19	RASGEF1C	POLR3D	ABCA31	DUSP1	NOP58
		POLD3	PXDC1	MAK16	CPNE71	RPL26L1	CYP20A1
		SKA3	IER3	RPS20	IP6K11	HIST1H2AK	RAPH1
		ZBED5	NFYA	RRS1	MRPS261	PPARD	TRIB3
		C18orf32	SRF	RPL7	RDH111	PPIL1	SIRPA
		EID3	VEGFA	RNF19A	TEAD41	SRF	CDC25B
		MESDC2	RAB23	PABPC1	ABHD81	GTPBP2	DSN1
		POLR1D	TTK	KLF10	CTBP21	VEGFA	SLC5A3
		SLC41A2	FAM46A	AZIN1	ISG151	RAB23	ETS2
		ZBTB1	CTGF	SLC25A32	MT1X1	GJA1	DGCR2
		C1orf35	AKAP12	LURAP1L	REEP41	MTHFD1L	SDF2L1
		EIF3E	CREB5	DMRTA1	TICAM11	AKAP12	XBP1
		METAP2	IGFBP3	ALDH1B1	AC004824.21	SOD2	MCM5
		POLR3D	SERPINE1	NFIL3	EML31	CREB5	ATF4
		SMC4	CALD1	MSANTD3	KIAA02841	GARS	CRELD2
		ZCCHC17	ZYX	HSPA5	NFKB21	IGFBP3	BHLHE40
		C1orf52	PPP1R3B	RPL12	RNF2081	ASNS	CCDC174
		EIF4B	SLC20A2	MT-ATP8	TIGD51	TSC22D4	SLC4A7
		MLF1	RRS1	RPL39	AC006276.11	SERPINE1	EIF1B
		POLR3K	RNF19A		EXOSC61	NAMPT	ABHD5
		SNAPC1	KLF10		LDOC11	DNAJB9	CCDC51
		ZFAND1	MYC		NFKBIE1	TES	MANF
		C3orf38	PLEC		SBNO21	CALD1	SELK
		EIF5B	LURAP1L		TIMM101	DENND2A	FILIP1L
		MNS1	DMRTA1		ADCY31	ZYX	HEG1
		PPIG	ALDH1B1		FAM127A1	PDIA4	H1FX
		SNHG16	PSAT1		LRP51	C7orf29	SRPRB
		ZMYM1	NFIL3		NPRL31	SLC39A14	SERP1
		C5orf43	HSPA5		SESN21	TNFRSF10B	PTX3
		ELOF1	SETX		TLL11	MAK16	DNAJB11
		MRPL1	C9orf169		ADM1	SLC20A2	CLDN1
		PPP1R15A	BCOR		FGFRL11	PCMTD1	IL1RAP
		SNIP1			LRRC451	RDH10	TFRC
		ZNF148			NTMT11	SLC25A32	DLG1
		C6orf203			SMAP21	LURAP1L	TACC3
		ERCC5			TMED11	BNC2	LYAR
		MRPS33			ALDH16A11	DMRTA1	UGDH
		PSIP1			FKSG611	B4GALT1	IGFBP7
		SNX4			MACROD11	ALDH1B1	IL8
		ZNF267			OGT1	PSAT1	USO1
		CBX3			SOD31	NFIL3	FGF5
		EVA1B			TMX2-CTNND11	MEGF9	NFKB1
		MT-CO2			ATG4D1	LHX2	CISD2
		PSMD7			GAS61	HSPA5	TIFA
		SREK1IP1			MBD61	SETX	SEC24D
		ZNF277			PALM1	TPRN	FGF2
		CCDC109B			SPNS11	MT-ND6	SLC7A11
		EZH2			TRAPPC6A1	TMEM164	CCRN4L
		MT-CYB			ATP6V0C1		SPCS3
		PTMA			HIST1H3E1		TARS
		SRP19			MEGF61		FST
		ZNF511			PIEZO11		NR2F1
		CCDC111			SPOCD11		SEC24A
		FAM133B			TTYH31		BRD8
		MTIF3			B4GALNT41		KIF20A
		PTMS			HIST1H4J1		SH3RF2
		SRP72			MFHAS11		CNOT8
		ZNF654			PITPNM11		DUSP1
		CCDC112			SPRYD41		RPP40
		FAM172A			WDR811		RIOK1
		MT-ND3			CCDC95		PAK1IP1
		PTX3			HKDC11		CCDC90A
		SUCLG1			MMP151		HIST1H3A
		CCDC138			PLEKHG41		HIST1H4A
		FAM216A			ST6GALNAC41		HIST1H4B
		MT-ND6			CGREF11		HIST1H2AB
		PUS7L			HYOU11		HIST1H3C
		SZRD1			MRFAP1L11		HIST1H2BF
		CCDC18			PLXNA11		HIST1H4E
		FAM32A			STC21		HIST1H2BG
		N4BP2L2			COA31		HIST1H3E
		RBM34			INO80E1		HIST1H2BI
		TAF1D			MRPL551		HIST1H2AG
		CCDC34			POLRMT1		HIST1H2BL
		FOLR3			TBL31		HIST1H4J
		NABP1					PPP2R5D
		RGMB					BAG2
		TAF3					RAB23
		ABCA2					OGFRL1
		CNKSR3					AL590489.2
		GSN					RPF2
		MED16					GJA1
		PKN3					AKAP12
		SPRYD4					SOD2
		ABCA3					GARS
		COMTD1					IGFBP3
		GSTM1					PSPH
		MED18					ASNS
		PLEKHG4					LAMTOR4
		SRC					SERPINE1
		ABHD8					ZNHIT1
		COX14					DNAJC2
		H3F3A					NAMPT
		MED20					HBP1
		PLXNA1					DNAJB9
		STC2					TES
		AC004824.2					CALD1
		CPE					ZYX
		HINT2					PDIA4
		MEGF6					LRRC61
		PMVK					SLC39A14
		SURF1					RP11-122A3.2
		AC005082.1					C8orf47
		CRB2					AZIN1
		HIST1H4E					SLC25A32
		MEX3D					KIAA0020
		POP5					LURAP1L
		SWI5					RPP25L
		AC007956.1					ALDH1B1
		CRTC2					PSAT1
		HIST1H4J					NFIL3
		MFSD5					ALG2
		PTGES2					ERP44
		TBL3					MSANTD3
		ACD					CRB2
		CYSTM1					NEK6
		HIST2H2BE					ARPC5L
		MIDN					HSPA5
		PTP4A2					ANGPTL2
		TIMM8B					TRUB2
		ADCY3					SETX
		D2HGDH					MT-ND2
		HIST2H3D					MT-ATP8
		MMP15					MT-ATP6
		PUSL1					MT-ND4L
		TIMP1					MOSPD2
		ADM					OGT
		DAPK3					RPL39
		HMOX1					FAM127A
		MRPL49
		PVR
		TIMP3
		AJUBA
		DERL1
		HSD17B14
		MRPL55
		RASSF7
		TMED1
		AKR7A2
		DGCR6L
		HSD3B7
		MRPS26
		RNF208
		TOMM40
		ALDH16A1
		DHCR7
		HSPBP1
		MT1X
		RNF26
		TRAPPC5
		ANAPC2
		ECHDC3
		ICMT
		MYADM
		RPL26L1
		TREX1
		ATP6V0C
		ENDOG
		IFITM2
		NACC1
		RPS29
		TRIM47
		B3GAT3
		FAM127B
		IFITM3
		NDUFA11
		RSAD1
		TRUB2
		BRAT1
		FAM173A
		IGSF8
		NPRL2
		SBF1
		TSPAN4
		C19orf52
		FBXW5
		INTS1
		NUDT16L1
		SCARA3
		TSPO
		C19orf60
		FN1
		ISG15
		NUDT2
		SCO2
		TTYH3
		C1orf85
		FOXQ1
		ITPA
		NUP62
		SEMA5A
		UBE2A
		C9orf123
		FZR1
		KAT5
		OAF
		SERPINB7
		UBE2S
		C9orf169
		G6PC3
		KBTBD11
		ORMDL3
		SGSM3
		UBTD1
		CD151
		GAMT
		KHNYN
		OSTC
		SH3GL1
		UNC13D
		CD81
		GIPC1
		KIAA1522
		PCNXL3
		SHISA4
		VAC14
		CDH24
		GLIPR1
		KIAA2013
		PERP
		SIGMAR1
		VASN
		CDK2AP2
		GNG5
		KIF3C
		PEX10
		SIVA1
		VPS4A
		CDR2L
		GNPTG
		KLF2
		PGAM1
		SMPD4
		YIPF1
		CDS2
		GPC1
		LAMTOR4
		PIEZO1
		SOD3
		ZNF503
		CKS1B
		GPRC5B
		LOXL1
		PIGY
		SOX4
		CLCN7
		GRIK5
		LRRC61
		PITPNM1
		SPHK1
		CLDN11
		GRK6
		MAN2A2
		PKMYT1
		SPOCD1
