# Supplementary material for: Ribosome profiling reveals translational regulation of mammalian cells in response to hypoxic stress
Source: BMC Genomics. 2017 Aug 21;18:638. doi: 10.1186/s12864-017-3996-8 (PMC5563900; doi:10.1186/s12864-017-3996-8)
Supplement: Supplementary file 3 — Data 2. Biological process enrichment of differentially expressed genes. (XLSX 21 kb) [file 12864_2017_3996_MOESM3_ESM.xlsx]

## Sheet: mRNA GO
Biological process enrichment of RNA-seq differentially expressed genes
1h vs 0h		2h vs 0h		4h vs 0h
GO Biological Process	Adjusted p-value	GO Biological Process	Adjusted p-value	GO Biological Process	Adjusted p-value
GO:0042493_response to drug	0.000280581	GO:0042493_response to drug	0.0745094	GO:0042493_response to drug	0.0575158
GO:0014070_response to organic cyclic compound	0.000673056	GO:0014070_response to organic cyclic compound	0.0732167	GO:0014070_response to organic cyclic compound	0.0421731
GO:0001666_response to hypoxia	0.0512996	GO:0072593_reactive oxygen species metabolic process	0.0234387	GO:0001666_response to hypoxia	0.000695648
GO:0001701_in utero embryonic development	0.000280581	GO:0001666_response to hypoxia	0.00508226	GO:0001701_in utero embryonic development	0.0159645
GO:0042542_response to hydrogen peroxide	0.00855022	GO:0001701_in utero embryonic development	0.069657	GO:0042542_response to hydrogen peroxide	0.0818908
GO:0051592_response to calcium ion	0.0114264	GO:0045944_positive regulation of transcription from RNA polymerase II promoter	2.09483e-07	GO:0045944_positive regulation of transcription from RNA polymerase II promoter	9.64367e-06
GO:0045944_positive regulation of transcription from RNA polymerase II promoter	0.000190497	GO:0008284_positive regulation of cell proliferation	0.0036679	GO:0008284_positive regulation of cell proliferation	0.0863759
GO:0008284_positive regulation of cell proliferation	0.0455846	GO:0045893_positive regulation of transcription, DNA-templated	0.00151882	GO:0045893_positive regulation of transcription, DNA-templated	0.00987896
GO:0045893_positive regulation of transcription, DNA-templated	0.00857482	GO:0000122_negative regulation of transcription from RNA polymerase II promoter	4.7716e-05	GO:0000122_negative regulation of transcription from RNA polymerase II promoter	0.00344567
GO:0048705_skeletal system morphogenesis	0.0576108	GO:0010468_regulation of gene expression	0.00356898	GO:0008285_negative regulation of cell proliferation	0.00163905
GO:0000122_negative regulation of transcription from RNA polymerase II promoter	5.12e-06	GO:0006366_transcription from RNA polymerase II promoter	0.0136933	GO:0001525_angiogenesis	0.0210468
GO:0006974_cellular response to DNA damage stimulus	0.0978412	GO:0035914_skeletal muscle cell differentiation	0.0135	GO:0051781_positive regulation of cell division	0.0467634
GO:0006366_transcription from RNA polymerase II promoter	0.0273809	GO:0050679_positive regulation of epithelial cell proliferation	0.085469	GO:0048661_positive regulation of smooth muscle cell proliferation	0.0999481
GO:0035914_skeletal muscle cell differentiation	0.000861229	GO:0009314_response to radiation	0.0190042	GO:0032496_response to lipopolysaccharide	0.00471064
GO:0050679_positive regulation of epithelial cell proliferation	0.0978412	GO:0007050_cell cycle arrest	0.033901	GO:0045766_positive regulation of angiogenesis	0.00212809
GO:0009314_response to radiation	0.00209986	GO:0048146_positive regulation of fibroblast proliferation	0.0109531	GO:0050731_positive regulation of peptidyl-tyrosine phosphorylation	0.0748009
GO:0007050_cell cycle arrest	0.000280581	GO:0044336_canonical Wnt signaling pathway involved in negative regulation of apoptotic process	0.0465792	GO:0030335_positive regulation of cell migration	0.000695648
GO:0043280_positive regulation of cysteine-type endopeptidase activity involved in apoptotic process	0.0484879	GO:0045892_negative regulation of transcription, DNA-templated	0.0108247	GO:0050918_positive chemotaxis	0.0818908
GO:0048146_positive regulation of fibroblast proliferation	0.00782562	GO:0008285_negative regulation of cell proliferation	0.0987569	GO:0036120_cellular response to platelet-derived growth factor stimulus	0.0575158
GO:0051782_negative regulation of cell division	0.0284938	GO:0001525_angiogenesis	0.00359098	GO:0032869_cellular response to insulin stimulus	0.0624155
GO:0045892_negative regulation of transcription, DNA-templated	0.0284938	GO:0043434_response to peptide hormone	0.0255706	GO:0001541_ovarian follicle development	0.0684637
GO:0008285_negative regulation of cell proliferation	0.00857482	GO:0045766_positive regulation of angiogenesis	0.00566103	GO:0043066_negative regulation of apoptotic process	9.64367e-06
GO:0001525_angiogenesis	0.000745244	GO:0033138_positive regulation of peptidyl-serine phosphorylation	0.0270116	GO:0030324_lung development	0.00212722
GO:0045860_positive regulation of protein kinase activity	0.0869269	GO:0030335_positive regulation of cell migration	9.5101e-07	GO:0010595_positive regulation of endothelial cell migration	0.00128784
GO:0048661_positive regulation of smooth muscle cell proliferation	0.0889697	GO:0043065_positive regulation of apoptotic process	0.00171632	GO:0030433_ER-associated ubiquitin-dependent protein catabolic process	0.0748009
GO:0006954_inflammatory response	0.0660469	GO:0006351_transcription, DNA-templated	0.0136933	GO:0034976_response to endoplasmic reticulum stress	3.00577e-07
GO:0045766_positive regulation of angiogenesis	0.00118272	GO:0071300_cellular response to retinoic acid	0.069657	GO:0030968_endoplasmic reticulum unfolded protein response	0.00987896
GO:0033138_positive regulation of peptidyl-serine phosphorylation	0.00204838	GO:0071407_cellular response to organic cyclic compound	5.30947e-05	GO:1902236_negative regulation of endoplasmic reticulum stress-induced intrinsic apoptotic signaling pathway	0.00509173
GO:0030335_positive regulation of cell migration	0.00201154	GO:0097421_liver regeneration	0.085469	GO:0006915_apoptotic process	0.0214581
GO:0043065_positive regulation of apoptotic process	5.18e-07	GO:0032355_response to estradiol	0.0245302	GO:0009612_response to mechanical stimulus	0.00152014
GO:0006351_transcription, DNA-templated	0.000280581	GO:0044344_cellular response to fibroblast growth factor stimulus	0.085469	GO:0007179_transforming growth factor beta receptor signaling pathway	0.0491207
GO:0071407_cellular response to organic cyclic compound	0.00487297	GO:0010629_negative regulation of gene expression	0.00118594	GO:0045662_negative regulation of myoblast differentiation	0.0114589
GO:0032355_response to estradiol	0.00855022	GO:0036120_cellular response to platelet-derived growth factor stimulus	0.000264999	GO:0001947_heart looping	0.0907321
GO:0010629_negative regulation of gene expression	0.00201154	GO:0032869_cellular response to insulin stimulus	0.0392651	GO:0010628_positive regulation of gene expression	0.0114295
GO:0071346_cellular response to interferon-gamma	0.0889697	GO:0001541_ovarian follicle development	0.0465792	GO:0006874_cellular calcium ion homeostasis	0.0859333
GO:0036120_cellular response to platelet-derived growth factor stimulus	0.00855022	GO:0071364_cellular response to epidermal growth factor stimulus	0.0185613	GO:0048010_vascular endothelial growth factor receptor signaling pathway	0.0748009
GO:0071364_cellular response to epidermal growth factor stimulus	0.0247381	GO:0060548_negative regulation of cell death	0.085469	GO:0032147_activation of protein kinase activity	0.0339575
GO:0071347_cellular response to interleukin-1	0.0212244	GO:0009611_response to wounding	0.0189542	GO:0045599_negative regulation of fat cell differentiation	0.0541093
GO:0007346_regulation of mitotic cell cycle	0.0284938	GO:1904628_cellular response to phorbol 13-acetate 12-myristate	0.0593654	GO:0001942_hair follicle development	0.0541093
GO:0071409_cellular response to cycloheximide	0.00768667	GO:0071347_cellular response to interleukin-1	0.0326836	GO:0045773_positive regulation of axon extension	0.0210468
GO:0043066_negative regulation of apoptotic process	1.93e-06	GO:0045787_positive regulation of cell cycle	0.0987569	GO:0071222_cellular response to lipopolysaccharide	0.00606389
GO:0070373_negative regulation of ERK1 and ERK2 cascade	0.000177183	GO:0043066_negative regulation of apoptotic process	1.23407e-06	GO:0034599_cellular response to oxidative stress	0.0263445
GO:0030324_lung development	0.0512996	GO:0070373_negative regulation of ERK1 and ERK2 cascade	0.085469	GO:0001889_liver development	0.0748009
GO:0010595_positive regulation of endothelial cell migration	0.00460034	GO:0030324_lung development	0.0236256	GO:0070059_intrinsic apoptotic signaling pathway in response to endoplasmic reticulum stress	4.61585e-05
GO:0030968_endoplasmic reticulum unfolded protein response	0.0051704	GO:0010595_positive regulation of endothelial cell migration	0.000585787	GO:0071353_cellular response to interleukin-4	0.0893624
GO:0043433_negative regulation of sequence-specific DNA binding transcription factor activity	0.0114264	GO:0034976_response to endoplasmic reticulum stress	9.5101e-07	GO:0002070_epithelial cell maturation	0.00716509
GO:0051726_regulation of cell cycle	0.00201154	GO:0030968_endoplasmic reticulum unfolded protein response	0.0065754	GO:0016049_cell growth	0.0638469
GO:0051591_response to cAMP	0.00741339	GO:0043433_negative regulation of sequence-specific DNA binding transcription factor activity	0.0185848	GO:0042149_cellular response to glucose starvation	0.0191912
GO:0006915_apoptotic process	0.0857057	GO:0031398_positive regulation of protein ubiquitination	0.0745094	GO:0042060_wound healing	0.000695648
GO:0009612_response to mechanical stimulus	0.000213823	GO:0051726_regulation of cell cycle	0.033901	GO:0007507_heart development	0.00128784
GO:0006357_regulation of transcription from RNA polymerase II promoter	0.0340945	GO:0051591_response to cAMP	0.0490353	GO:0009749_response to glucose	0.00987896
GO:0007179_transforming growth factor beta receptor signaling pathway	0.0208008	GO:0006915_apoptotic process	0.0593654	GO:0048286_lung alveolus development	0.0416545
GO:0071356_cellular response to tumor necrosis factor	0.0525038	GO:0009612_response to mechanical stimulus	0.00508226	GO:0009416_response to light stimulus	0.0748009
GO:0001953_negative regulation of cell-matrix adhesion	0.0827446	GO:0001934_positive regulation of protein phosphorylation	0.0326724	GO:0043200_response to amino acid	0.0482789
GO:0010942_positive regulation of cell death	0.0316977	GO:0006357_regulation of transcription from RNA polymerase II promoter	0.0465792	GO:0001649_osteoblast differentiation	0.00229967
GO:0010628_positive regulation of gene expression	0.00201154	GO:0007179_transforming growth factor beta receptor signaling pathway	0.0319211	GO:0000188_inactivation of MAPK activity	0.0482789
GO:0048010_vascular endothelial growth factor receptor signaling pathway	0.0127183	GO:0033629_negative regulation of cell adhesion mediated by integrin	0.0465792	GO:0007623_circadian rhythm	0.00841122
GO:0051897_positive regulation of protein kinase B signaling	0.0316977	GO:0071456_cellular response to hypoxia	0.00514319	GO:2000144_positive regulation of DNA-templated transcription, initiation	0.0907321
GO:0071560_cellular response to transforming growth factor beta stimulus	0.0735919	GO:0010628_positive regulation of gene expression	0.000122472	GO:0000045_autophagosome assembly	0.0575158
GO:0016477_cell migration	0.0431219	GO:0048010_vascular endothelial growth factor receptor signaling pathway	0.00768692	GO:0002042_cell migration involved in sprouting angiogenesis	0.0339575
GO:0046330_positive regulation of JNK cascade	0.0165248	GO:0032147_activation of protein kinase activity	0.022421	GO:0042127_regulation of cell proliferation	0.00471064
GO:0009749_response to glucose	0.00217899	GO:0071560_cellular response to transforming growth factor beta stimulus	0.0593654	GO:0060412_ventricular septum morphogenesis	0.0999481
GO:0043200_response to amino acid	0.0414707	GO:0016477_cell migration	0.00014241	GO:0045216_cell-cell junction organization	0.00987896
GO:0000188_inactivation of MAPK activity	0.000280581	GO:0070301_cellular response to hydrogen peroxide	0.0732167	GO:0060425_lung morphogenesis	0.0114589
GO:0010801_negative regulation of peptidyl-threonine phosphorylation	0.0505973	GO:0007067_mitotic nuclear division	0.085469	GO:0042789_mRNA transcription from RNA polymerase II promoter	0.0458761
GO:0007623_circadian rhythm	0.00754924	GO:0045773_positive regulation of axon extension	0.085469	GO:0014912_negative regulation of smooth muscle cell migration	0.0287054
GO:2000144_positive regulation of DNA-templated transcription, initiation	0.0284938	GO:0071222_cellular response to lipopolysaccharide	0.0465792	GO:0034097_response to cytokine	0.059861
GO:0030308_negative regulation of cell growth	0.0103861	GO:0070059_intrinsic apoptotic signaling pathway in response to endoplasmic reticulum stress	0.00356898	GO:0003151_outflow tract morphogenesis	0.0114589
GO:0048008_platelet-derived growth factor receptor signaling pathway	0.00269256	GO:0071353_cellular response to interleukin-4	0.0687728	GO:0001944_vasculature development	0.0748009
GO:0002042_cell migration involved in sprouting angiogenesis	0.0827446	GO:0002070_epithelial cell maturation	0.0745094	GO:1902895_positive regulation of pri-miRNA transcription from RNA polymerase II promoter	0.0458761
GO:0035335_peptidyl-tyrosine dephosphorylation	0.0212244	GO:0002639_positive regulation of immunoglobulin production	0.0987569	GO:1990440_positive regulation of transcription from RNA polymerase II promoter in response to endoplasmic reticulum stress	0.0145625
GO:0042127_regulation of cell proliferation	0.0703814	GO:0042149_cellular response to glucose starvation	0.0135	GO:0001938_positive regulation of endothelial cell proliferation	0.00560801
GO:2000379_positive regulation of reactive oxygen species metabolic process	0.015508	GO:0071375_cellular response to peptide hormone stimulus	0.0526253	GO:0001843_neural tube closure	0.0636485
GO:0032870_cellular response to hormone stimulus	0.0601532	GO:0001657_ureteric bud development	0.0343862	GO:0003149_membranous septum morphogenesis	0.00716509
GO:0030194_positive regulation of blood coagulation	0.0827446	GO:0048286_lung alveolus development	0.0249236	GO:0031589_cell-substrate adhesion	0.0523562
GO:0060425_lung morphogenesis	0.0139456	GO:0009416_response to light stimulus	0.0526253	GO:0003148_outflow tract septum morphogenesis	0.0482789
GO:0042789_mRNA transcription from RNA polymerase II promoter	0.0978412	GO:0001649_osteoblast differentiation	0.00120743	GO:0003184_pulmonary valve morphogenesis	0.0114589
GO:0034097_response to cytokine	0.0031274	GO:0007623_circadian rhythm	0.000122472	GO:1902894_negative regulation of pri-miRNA transcription from RNA polymerase II promoter	0.0907321
GO:1902895_positive regulation of pri-miRNA transcription from RNA polymerase II promoter	0.0978412	GO:0043491_protein kinase B signaling	0.0185613	GO:0032922_circadian regulation of gene expression	0.0732828
GO:0043149_stress fiber assembly	0.0735919	GO:2000144_positive regulation of DNA-templated transcription, initiation	0.00508226	GO:0045765_regulation of angiogenesis	0.0748009
GO:1990440_positive regulation of transcription from RNA polymerase II promoter in response to endoplasmic reticulum stress	0.0505973	GO:0008360_regulation of cell shape	0.0528245	GO:0072655_establishment of protein localization to mitochondrion	0.0907321
GO:0001938_positive regulation of endothelial cell proliferation	0.0117306	GO:0030308_negative regulation of cell growth	0.0307028	GO:0030970_retrograde protein transport, ER to cytosol	0.000330431
GO:0034616_response to laminar fluid shear stress	0.0353982	GO:0030336_negative regulation of cell migration	0.0593654	GO:0045669_positive regulation of osteoblast differentiation	0.0296764
GO:0071479_cellular response to ionizing radiation	0.0247381	GO:0048008_platelet-derived growth factor receptor signaling pathway	0.0234387	GO:0048675_axon extension	0.00987896
GO:1903026_negative regulation of RNA polymerase II regulatory region sequence-specific DNA binding	0.0117306	GO:0002042_cell migration involved in sprouting angiogenesis	0.0231419	GO:0060449_bud elongation involved in lung branching	0.0748009
GO:0000082_G1/S transition of mitotic cell cycle	0.0103861	GO:0042127_regulation of cell proliferation	0.00830171	GO:0060055_angiogenesis involved in wound healing	0.0114589
GO:0030224_monocyte differentiation	0.0978412	GO:0043154_negative regulation of cysteine-type endopeptidase activity involved in apoptotic process	0.0987569	GO:0045597_positive regulation of cell differentiation	0.0482789
GO:0043392_negative regulation of DNA binding	0.0139456	GO:0060425_lung morphogenesis	0.00839847	GO:0002043_blood vessel endothelial cell proliferation involved in sprouting angiogenesis	0.0748009
GO:0001706_endoderm formation	0.0051704	GO:0030334_regulation of cell migration	0.085469	GO:0007182_common-partner SMAD protein phosphorylation	0.0748009
GO:0090026_positive regulation of monocyte chemotaxis	0.0900282	GO:0001558_regulation of cell growth	0.0490353	GO:0060442_branching involved in prostate gland morphogenesis	0.0482789
GO:0016311_dephosphorylation	0.0889697	GO:0042789_mRNA transcription from RNA polymerase II promoter	0.028751	GO:0021978_telencephalon regionalization	0.0907321
GO:1990441_negative regulation of transcription from RNA polymerase II promoter in response to endoplasmic reticulum stress	0.016991	GO:0034097_response to cytokine	0.0374178	GO:0060440_trachea formation	0.0907321
GO:0045597_positive regulation of cell differentiation	0.000280581	GO:0001568_blood vessel development	0.0205653	GO:0061626_pharyngeal arch artery morphogenesis	0.0748009
GO:0040037_negative regulation of fibroblast growth factor receptor signaling pathway	0.0660469	GO:0048514_blood vessel morphogenesis	0.0122326	GO:0032926_negative regulation of activin receptor signaling pathway	0.0907321
GO:0000185_activation of MAPKKK activity	0.0576108	GO:0007160_cell-matrix adhesion	0.028751	GO:0007498_mesoderm development	0.0909727
GO:0061029_eyelid development in camera-type eye	0.0576108	GO:0007229_integrin-mediated signaling pathway	0.00508226	GO:1905007_positive regulation of epithelial to mesenchymal transition involved in endocardial cushion formation	0.0624155
GO:2001020_regulation of response to DNA damage stimulus	0.0284938	GO:1990440_positive regulation of transcription from RNA polymerase II promoter in response to endoplasmic reticulum stress	0.00054761	GO:0007044_cell-substrate junction assembly	0.0624155
GO:0050729_positive regulation of inflammatory response	0.0735919	GO:0001938_positive regulation of endothelial cell proliferation	0.0189542	GO:0046697_decidualization	0.0624155
GO:0051272_positive regulation of cellular component movement	0.0431219	GO:0003149_membranous septum morphogenesis	0.0745094	GO:0010735_positive regulation of transcription via serum response element binding	0.0482789
GO:0031953_negative regulation of protein autophosphorylation	0.0505973	GO:0003184_pulmonary valve morphogenesis	0.0987569	GO:1900182_positive regulation of protein localization to nucleus	0.0482789
GO:0035994_response to muscle stretch	0.0978412	GO:0034616_response to laminar fluid shear stress	0.085469	GO:0035994_response to muscle stretch	0.0458761
GO:0032570_response to progesterone	0.0231214	GO:0045765_regulation of angiogenesis	0.000585787	GO:0038061_NIK/NF-kappaB signaling	0.0907321
GO:0045604_regulation of epidermal cell differentiation	0.00768667	GO:0001570_vasculogenesis	0.0745094	GO:0030823_regulation of cGMP metabolic process	0.0748009
GO:0060347_heart trabecula formation	0.0735919	GO:1903026_negative regulation of RNA polymerase II regulatory region sequence-specific DNA binding	0.033445	GO:0043536_positive regulation of blood vessel endothelial cell migration	0.0523562
GO:0030823_regulation of cGMP metabolic process	0.0231214	GO:0030182_neuron differentiation	0.00839847	GO:0051918_negative regulation of fibrinolysis	0.0748009
GO:0051918_negative regulation of fibrinolysis	0.0231214	GO:0045669_positive regulation of osteoblast differentiation	0.0189542	GO:0060463_lung lobe morphogenesis	0.0907321
GO:0071850_mitotic cell cycle arrest	0.000177183	GO:0001958_endochondral ossification	0.0732885	GO:0010757_negative regulation of plasminogen activation	0.0624155
GO:0010757_negative regulation of plasminogen activation	0.016991	GO:0001818_negative regulation of cytokine production	0.085469	GO:0002544_chronic inflammatory response	0.0907321
GO:0060426_lung vasculature development	2.64e-05	GO:0071549_cellular response to dexamethasone stimulus	0.0987569	GO:0060426_lung vasculature development	0.00987896
GO:1901653_cellular response to peptide	0.00460034	GO:0048675_axon extension	0.00659307	GO:0002693_positive regulation of cellular extravasation	0.0624155
GO:1900745_positive regulation of p38MAPK cascade	0.00615821	GO:0045943_positive regulation of transcription from RNA polymerase I promoter	0.085469	GO:0036091_positive regulation of transcription from RNA polymerase II promoter in response to oxidative stress	0.0624155
GO:0022409_positive regulation of cell-cell adhesion	0.0735919	GO:0060055_angiogenesis involved in wound healing	0.0987569	GO:0043415_positive regulation of skeletal muscle tissue regeneration	0.0482789
GO:0043589_skin morphogenesis	0.0431219	GO:0071260_cellular response to mechanical stimulus	0.028507	GO:0032966_negative regulation of collagen biosynthetic process	0.0748009
GO:0007406_negative regulation of neuroblast proliferation	0.0353982	GO:0045597_positive regulation of cell differentiation	0.00508226	GO:0010882_regulation of cardiac muscle contraction by calcium ion signaling	0.0748009
GO:0035970_peptidyl-threonine dephosphorylation	0.00240805	GO:0002043_blood vessel endothelial cell proliferation involved in sprouting angiogenesis	0.00356898	GO:0051315_attachment of mitotic spindle microtubules to kinetochore	0.0482789
GO:2000279_negative regulation of DNA biosynthetic process	0.0660469	GO:0032967_positive regulation of collagen biosynthetic process	0.0393117	GO:0006983_ER overload response	0.0145625
		GO:0060442_branching involved in prostate gland morphogenesis	0.033445	GO:0010669_epithelial structure maintenance	0.0748009
		GO:0061626_pharyngeal arch artery morphogenesis	0.0593654	GO:1903053_regulation of extracellular matrix organization	0.0482789
		GO:0070372_regulation of ERK1 and ERK2 cascade	0.00966222	GO:0000303_response to superoxide	0.0624155
		GO:0032436_positive regulation of proteasomal ubiquitin-dependent protein catabolic process	0.086501	GO:0060319_primitive erythrocyte differentiation	0.0330763
		GO:0046697_decidualization	0.0454206
		GO:1900182_positive regulation of protein localization to nucleus	0.0326724
		GO:0006094_gluconeogenesis	0.0526253
		GO:0050729_positive regulation of inflammatory response	0.0593654
		GO:0051272_positive regulation of cellular component movement	0.0987569
		GO:0090136_epithelial cell-cell adhesion	0.0987569
		GO:0010389_regulation of G2/M transition of mitotic cell cycle	0.085469
		GO:0035994_response to muscle stretch	0.028751
		GO:0032570_response to progesterone	0.0912843
		GO:0045604_regulation of epidermal cell differentiation	0.02331
		GO:0030823_regulation of cGMP metabolic process	0.0593654
		GO:0045682_regulation of epidermis development	0.033445
		GO:0051918_negative regulation of fibrinolysis	0.0593654
		GO:0060710_chorio-allantoic fusion	0.0593654
		GO:0071850_mitotic cell cycle arrest	0.0193354
		GO:0010757_negative regulation of plasminogen activation	0.0465792
		GO:0033598_mammary gland epithelial cell proliferation	0.0987569
		GO:0010469_regulation of receptor activity	0.085469
		GO:0014037_Schwann cell differentiation	0.0593654
		GO:0060426_lung vasculature development	0.000222046
		GO:2000001_regulation of DNA damage checkpoint	0.085469
		GO:0014909_smooth muscle cell migration	0.085469
		GO:0010745_negative regulation of macrophage derived foam cell differentiation	0.0987569
		GO:0010941_regulation of cell death	0.085469
		GO:1900745_positive regulation of p38MAPK cascade	0.028751
		GO:0030316_osteoclast differentiation	0.0732885
		GO:0022409_positive regulation of cell-cell adhesion	0.0193354
		GO:0034333_adherens junction assembly	0.085469
		GO:0051661_maintenance of centrosome location	0.033445
		GO:0061304_retinal blood vessel morphogenesis	0.0465792
		GO:0036091_positive regulation of transcription from RNA polymerase II promoter in response to oxidative stress	0.0465792
		GO:0043589_skin morphogenesis	0.0987569
		GO:0071236_cellular response to antibiotic	0.085469
		GO:0007406_negative regulation of neuroblast proliferation	0.085469
		GO:0045616_regulation of keratinocyte differentiation	0.0987569
		GO:1903053_regulation of extracellular matrix organization	0.033445
