# Supplementary material for: Ribosome profiling reveals translational regulation of mammalian cells in response to hypoxic stress
Source: BMC Genomics. 2017 Aug 21;18:638. doi: 10.1186/s12864-017-3996-8 (PMC5563900; doi:10.1186/s12864-017-3996-8)
Supplement: Supplementary file 4 — Data 3. Biological process enrichment of differentially translated genes. (XLSX 13 kb) [file 12864_2017_3996_MOESM4_ESM.xlsx]

## Sheet: RPF GO
Biological process enrichment of differentially translated genes
ih vs 0h		2h vs 0h		4h vs 0h
GO Biological Process	Adjusted p-value	GO Biological Process	Adjusted p-value	GO Biological Process	Adjusted p-value
GO:0072593_reactive oxygen species metabolic process	0.0205213	GO:0045944_positive regulation of transcription from RNA polymerase II promoter	0.00236333	GO:0014070_response to organic cyclic compound	0.0846669
GO:0001701_in utero embryonic development	0.0788488	GO:0045893_positive regulation of transcription, DNA-templated	0.0782819	GO:0001666_response to hypoxia	0.0846669
GO:0042542_response to hydrogen peroxide	0.00135741	GO:0000122_negative regulation of transcription from RNA polymerase II promoter	0.00286662	GO:0042542_response to hydrogen peroxide	0.0884625
GO:0045944_positive regulation of transcription from RNA polymerase II promoter	0.0321996	GO:0030335_positive regulation of cell migration	0.0078012	GO:0045944_positive regulation of transcription from RNA polymerase II promoter	0.0886058
GO:0008284_positive regulation of cell proliferation	0.0632016	GO:0071407_cellular response to organic cyclic compound	0.0233469	GO:0000122_negative regulation of transcription from RNA polymerase II promoter	0.00031239
GO:0000122_negative regulation of transcription from RNA polymerase II promoter	0.00612476	GO:0034976_response to endoplasmic reticulum stress	3.09452e-05	GO:0043066_negative regulation of apoptotic process	0.00190874
GO:0035914_skeletal muscle cell differentiation	0.0551637	GO:0030968_endoplasmic reticulum unfolded protein response	0.00146549	GO:0030433_ER-associated ubiquitin-dependent protein catabolic process	0.0846669
GO:0009314_response to radiation	0.0988364	GO:1902236_negative regulation of endoplasmic reticulum stress-induced intrinsic apoptotic signaling pathway	0.0670236	GO:0034976_response to endoplasmic reticulum stress	4.51249e-05
GO:0051782_negative regulation of cell division	0.0908611	GO:0009612_response to mechanical stimulus	0.0078012	GO:0030968_endoplasmic reticulum unfolded protein response	8.37687e-05
GO:0043065_positive regulation of apoptotic process	0.00318305	GO:0001934_positive regulation of protein phosphorylation	0.063642	GO:1902236_negative regulation of endoplasmic reticulum stress-induced intrinsic apoptotic signaling pathway	0.0201215
GO:0036120_cellular response to platelet-derived growth factor stimulus	0.04788	GO:0007179_transforming growth factor beta receptor signaling pathway	0.063642	GO:0006334_nucleosome assembly	1.35127e-06
GO:0071364_cellular response to epidermal growth factor stimulus	0.0148316	GO:0042273_ribosomal large subunit biogenesis	0.0078012	GO:0009612_response to mechanical stimulus	0.00979997
GO:1904628_cellular response to phorbol 13-acetate 12-myristate	0.0788488	GO:0071222_cellular response to lipopolysaccharide	0.0233469	GO:0045662_negative regulation of myoblast differentiation	0.00560221
GO:1901857_positive regulation of cellular respiration	0.00318305	GO:0070059_intrinsic apoptotic signaling pathway in response to endoplasmic reticulum stress	0.00579935	GO:0051290_protein heterotetramerization	0.000486373
GO:0034976_response to endoplasmic reticulum stress	0.091133	GO:0071353_cellular response to interleukin-4	0.0195646	GO:0070059_intrinsic apoptotic signaling pathway in response to endoplasmic reticulum stress	0.0247531
GO:0051591_response to cAMP	0.04788	GO:0042149_cellular response to glucose starvation	0.00236333	GO:0002070_epithelial cell maturation	0.022708
GO:0008380_RNA splicing	0.0983914	GO:0006412_translation	9.63482e-05	GO:0042149_cellular response to glucose starvation	0.0846669
GO:0009612_response to mechanical stimulus	0.0180826	GO:0009416_response to light stimulus	0.0124171	GO:0001649_osteoblast differentiation	0.0846669
GO:0042273_ribosomal large subunit biogenesis	0.00318305	GO:0043200_response to amino acid	0.063642	GO:0007623_circadian rhythm	0.0141149
GO:0000447_endonucleolytic cleavage in ITS1 to separate SSU-rRNA from 5.8S rRNA and LSU-rRNA from tricistronic rRNA transcript (SSU-rRNA, 5.8S rRNA, LSU-rRNA)	0.0788488	GO:0001649_osteoblast differentiation	0.0533361	GO:0045216_cell-cell junction organization	0.0454106
GO:0006412_translation	0.00358573	GO:0006364_rRNA processing	0.0670236	GO:0003151_outflow tract morphogenesis	0.0744472
GO:0007623_circadian rhythm	0.054013	GO:0070262_peptidyl-serine dephosphorylation	0.0743559	GO:0003149_membranous septum morphogenesis	0.022708
GO:2000144_positive regulation of DNA-templated transcription, initiation	0.0908611	GO:0032870_cellular response to hormone stimulus	0.098877	GO:0032922_circadian regulation of gene expression	0.0846669
GO:0006364_rRNA processing	0.0252394	GO:0042789_mRNA transcription from RNA polymerase II promoter	0.063642	GO:0000183_chromatin silencing at rDNA	0.00190874
GO:0070262_peptidyl-serine dephosphorylation	0.0513095	GO:0007229_integrin-mediated signaling pathway	0.0533361	GO:0030970_retrograde protein transport, ER to cytosol	4.79138e-05
GO:0002181_cytoplasmic translation	0.00135741	GO:1990440_positive regulation of transcription from RNA polymerase II promoter in response to endoplasmic reticulum stress	0.00125004	GO:0034501_protein localization to kinetochore	0.0598811
GO:0060716_labyrinthine layer blood vessel development	0.0632016	GO:0071549_cellular response to dexamethasone stimulus	0.0364419	GO:0006336_DNA replication-independent nucleosome assembly	0.00485592
GO:1990440_positive regulation of transcription from RNA polymerase II promoter in response to endoplasmic reticulum stress	0.0123094	GO:0006335_DNA replication-dependent nucleosome assembly	0.0421182	GO:0006335_DNA replication-dependent nucleosome assembly	2.24337e-05
GO:1903026_negative regulation of RNA polymerase II regulatory region sequence-specific DNA binding	0.0513095	GO:0045597_positive regulation of cell differentiation	0.0666704	GO:0072193_ureter smooth muscle cell differentiation	0.0846669
GO:0000027_ribosomal large subunit assembly	0.00135741	GO:0032967_positive regulation of collagen biosynthetic process	0.0829381	GO:0045815_positive regulation of gene expression, epigenetic	0.000113689
GO:0043392_negative regulation of DNA binding	0.0632016	GO:0048246_macrophage chemotaxis	0.0233469	GO:0032776_DNA methylation on cytosine	0.000123358
GO:0071549_cellular response to dexamethasone stimulus	0.0939381	GO:0010499_proteasomal ubiquitin-independent protein catabolic process	0.0743559	GO:0045653_negative regulation of megakaryocyte differentiation	0.0201215
GO:1903912_negative regulation of endoplasmic reticulum stress-induced eIF2 alpha phosphorylation	0.0632016	GO:0071850_mitotic cell cycle arrest	0.0421182	GO:0060968_regulation of gene silencing	0.0884625
GO:1990441_negative regulation of transcription from RNA polymerase II promoter in response to endoplasmic reticulum stress	0.0632016	GO:0006983_ER overload response	0.00125004	GO:0032570_response to progesterone	0.0884625
GO:0035308_negative regulation of protein dephosphorylation	0.00318305			GO:0019731_antibacterial humoral response	0.0884625
GO:0045597_positive regulation of cell differentiation	0.0303708			GO:0002227_innate immune response in mucosa	0.0321589
GO:0042274_ribosomal small subunit biogenesis	0.0376437			GO:0071173_spindle assembly checkpoint	0.0846669
GO:2001020_regulation of response to DNA damage stimulus	0.0908611			GO:0010766_negative regulation of sodium ion transport	0.0846669
GO:0006094_gluconeogenesis	0.057812			GO:2000279_negative regulation of DNA biosynthetic process	0.0846669
GO:0050729_positive regulation of inflammatory response	0.054013			GO:0006983_ER overload response	0.0598811
GO:0035994_response to muscle stretch	0.0329605
GO:0032570_response to progesterone	0.0908611
GO:0000056_ribosomal small subunit export from nucleus	0.0788488
GO:0060710_chorio-allantoic fusion	0.0788488
GO:1904668_positive regulation of ubiquitin protein ligase activity	0.0908611
GO:0045657_positive regulation of monocyte differentiation	0.0908611
GO:0031145_anaphase-promoting complex-dependent catabolic process	0.0908611
